# Supplementary material for: Role of tryptophan-metabolizing microbiota in mice diarrhea caused by Folium sennae extracts
Source: BMC Microbiol. 2020 Jun 29;20:185. doi: 10.1186/s12866-020-01864-x (PMC7325056; doi:10.1186/s12866-020-01864-x)
Supplement: Supplementary file 1 — Additional file 1 Supplementary Table 1. Active substances and target genes related to diarrhea in Folium sennae. [file 12866_2020_1864_MOESM1_ESM.xlsx]

## Sheet: Sheet1
Supplementary table 1. Active substances and target genes related to diarrhea in Folium sennae.
ID	Active Ingredients	Potential Ttarget	Source	Verification
MOL000130	CAM	Cytochrome P450-cam	DrugBank	No
MOL000130	CAM	Muscarinic acetylcholine receptor M1	DrugBank	No
MOL000130	CAM	Gamma-aminobutyric-acid receptor alpha-2 subunit	DrugBank	No
MOL000130	CAM	Muscarinic acetylcholine receptor M2	DrugBank	No
MOL001729	Crysophanol	Prostaglandin G/H synthase 1	DrugBank	No
MOL001729	Crysophanol	Prostaglandin G/H synthase 2	DrugBank	No
MOL001729	Crysophanol	Heat shock protein HSP 90	DrugBank	No
MOL001729	Crysophanol	Nuclear receptor coactivator 2	DrugBank	No
MOL001729	Crysophanol	Calmodulin	DrugBank	No
MOL001729	Crysophanol	Sodium channel protein type 5 subunit alpha	DrugBank	No
MOL001729	Crysophanol	CGMP-inhibited 3',5'-cyclic phosphodiesterase A	DrugBank	No
MOL001729	Crysophanol	Gamma-aminobutyric acid receptor subunit alpha-1	DrugBank	No
MOL001729	Crysophanol	Phosphatidylinositol-4,5-bisphosphate 3-kinase catalytic subunit, gamma isoform	DrugBank	No
MOL001729	Crysophanol	mRNA of PKA Catalytic Subunit C-alpha	DrugBank	No
MOL001729	Crysophanol	Ig gamma-1 chain C region	DrugBank	No
MOL001729	Crysophanol	cAMP-dependent protein kinase inhibitor alpha	DrugBank	No
MOL001829	Glucofrangulin	Prostaglandin G/H synthase 2	DrugBank	No
MOL001829	Glucofrangulin	DNA topoisomerase II	DrugBank	No
MOL002259	Physciondiglucoside	DNA topoisomerase II	DrugBank	No
MOL002267	Rhein diglucoside	DNA topoisomerase II	DrugBank	No
MOL002268	rhein	Prostaglandin G/H synthase 1	DrugBank	No
MOL002268	rhein	Prostaglandin G/H synthase 2	DrugBank	No
MOL002268	rhein	Heat shock protein HSP 90	DrugBank	No
MOL002268	rhein	Phosphatidylinositol-4,5-bisphosphate 3-kinase catalytic subunit, gamma isoform	DrugBank	No
MOL002268	rhein	Nuclear receptor coactivator 2	DrugBank	No
MOL002268	rhein	Aldose reductase	DrugBank	No
MOL002268	rhein	Transcription factor AP-1	DrugBank	validated
MOL002288	Emodin-1-O-beta-D-glucopyranoside	DNA topoisomerase II	DrugBank	No
MOL002359	6-Hydroxy-musizin-8-O-beta-D-glucoside	Prostaglandin G/H synthase 2	DrugBank	No
MOL002359	6-Hydroxy-musizin-8-O-beta-D-glucoside	DNA topoisomerase II	DrugBank	No
MOL002359	6-Hydroxy-musizin-8-O-beta-D-glucoside	Heat shock protein HSP 90	DrugBank	No
MOL002360	Pulmatin	Coagulation factor Xa	DrugBank	No
MOL002360	Pulmatin	Prostaglandin G/H synthase 2	DrugBank	No
MOL002360	Pulmatin	DNA topoisomerase II	DrugBank	No
MOL002361	Terragon	Dopamine D1 receptor	DrugBank	No
MOL002361	Terragon	Beta-1 adrenergic receptor	DrugBank	No
MOL002361	Terragon	Renin, renal	DrugBank	No
MOL002361	Terragon	Alpha-2A adrenergic receptor	DrugBank	No
MOL002361	Terragon	Alpha-2C adrenergic receptor	DrugBank	No
MOL002361	Terragon	Sodium-dependent noradrenaline transporter	DrugBank	No
MOL002361	Terragon	Alpha-1A adrenergic receptor	DrugBank	No
MOL002361	Terragon	Muscarinic acetylcholine receptor M2	DrugBank	No
MOL002361	Terragon	Alpha-1B adrenergic receptor	DrugBank	No
MOL002361	Terragon	Sodium-dependent dopamine transporter	DrugBank	No
MOL002361	Terragon	Beta-2 adrenergic receptor	DrugBank	No
MOL002361	Terragon	Beta-lactamase	DrugBank	No
MOL002361	Terragon	Amine oxidase [flavin-containing] B	DrugBank	No
MOL002361	Terragon	Amine oxidase [flavin-containing] A	DrugBank	No
MOL002361	Terragon	Lysozyme	DrugBank	No
MOL002361	Terragon	Trypsin-3	DrugBank	No
MOL002361	Terragon	Chymotrypsinogen B	DrugBank	No
MOL002361	Terragon	Prostaglandin G/H synthase 1	DrugBank	No
MOL002361	Terragon	Prostaglandin G/H synthase 2	DrugBank	No
MOL002361	Terragon	Alpha-1D adrenergic receptor	DrugBank	No
MOL002364	D-Isomenthol	Prostaglandin G/H synthase 2	DrugBank	No
MOL002364	D-Isomenthol	Gamma-aminobutyric-acid receptor alpha-2 subunit	DrugBank	No
MOL002364	D-Isomenthol	Muscarinic acetylcholine receptor M2	DrugBank	No
MOL002364	D-Isomenthol	Gamma-aminobutyric acid receptor subunit alpha-1	DrugBank	No
MOL002364	D-Isomenthol	Ig gamma-1 chain C region	DrugBank	No
MOL002365	(s)-carvone	Gamma-aminobutyric-acid receptor alpha-2 subunit	DrugBank	No
MOL002365	(s)-carvone	Gamma-aminobutyric acid receptor subunit alpha-1	DrugBank	No
MOL002365	(s)-carvone	Cytochrome P450-cam	DrugBank	No
MOL002365	(s)-carvone	Glutathione S-transferase P	DrugBank	validated
MOL002365	(s)-carvone	Glutathione reductase, mitochondrial	DrugBank	validated
MOL002367	4,5-dihydroxy-9,10-dioxo-8-[(2S,3R,4R,5S,6R)-3,4,5-trihydroxy-6-(hydroxymethyl)oxan-2-yl]anthracene-2-carboxylic acid	Coagulation factor Xa	DrugBank	No
MOL002367	4,5-dihydroxy-9,10-dioxo-8-[(2S,3R,4R,5S,6R)-3,4,5-trihydroxy-6-(hydroxymethyl)oxan-2-yl]anthracene-2-carboxylic acid	Carbonic anhydrase II	DrugBank	No
MOL002367	4,5-dihydroxy-9,10-dioxo-8-[(2S,3R,4R,5S,6R)-3,4,5-trihydroxy-6-(hydroxymethyl)oxan-2-yl]anthracene-2-carboxylic acid	DNA topoisomerase II	DrugBank	No
MOL002373	gamma-tocopherol	Estrogen receptor	DrugBank	No
MOL002373	gamma-tocopherol	Prostaglandin G/H synthase 2	DrugBank	validated
MOL002374	()-Neomenthol	Muscarinic acetylcholine receptor M1	DrugBank	No
MOL002374	()-Neomenthol	Prostaglandin G/H synthase 2	DrugBank	No
MOL002374	()-Neomenthol	Gamma-aminobutyric-acid receptor alpha-2 subunit	DrugBank	No
MOL002374	()-Neomenthol	Muscarinic acetylcholine receptor M2	DrugBank	No
MOL002374	()-Neomenthol	Gamma-aminobutyric acid receptor subunit alpha-1	DrugBank	No
MOL002374	()-Neomenthol	Cholinesterase	DrugBank	No
MOL002374	()-Neomenthol	Ig gamma-1 chain C region	DrugBank	No
MOL002375	(-)-isomenthone	Gamma-aminobutyric-acid receptor alpha-2 subunit	DrugBank	No
MOL002375	(-)-isomenthone	Muscarinic acetylcholine receptor M2	DrugBank	No
MOL002375	(-)-isomenthone	Gamma-aminobutyric acid receptor subunit alpha-1	DrugBank	No
MOL002375	(-)-isomenthone	Cytochrome P450-cam	DrugBank	No
MOL002375	(-)-isomenthone	Muscarinic acetylcholine receptor M3	DrugBank	No
MOL002375	(-)-isomenthone	Muscarinic acetylcholine receptor M1	DrugBank	No
MOL002375	(-)-isomenthone	Cholinesterase	DrugBank	No
MOL002375	(-)-isomenthone	Ig gamma-1 chain C region	DrugBank	No
MOL002377	Kaempferol-3-arabofuranoside	Androgen receptor	DrugBank	No
MOL002377	Kaempferol-3-arabofuranoside	Coagulation factor Xa	DrugBank	No
MOL002377	Kaempferol-3-arabofuranoside	Prostaglandin G/H synthase 2	DrugBank	No
MOL002377	Kaempferol-3-arabofuranoside	Coagulation factor VII	DrugBank	No
MOL002377	Kaempferol-3-arabofuranoside	DNA topoisomerase II	DrugBank	No
MOL002377	Kaempferol-3-arabofuranoside	Trypsin-1	DrugBank	No
MOL002379	PTL	mRNA of PKA Catalytic Subunit C-alpha	DrugBank	No
MOL002380	cis-Anethol	Alpha-2A adrenergic receptor	DrugBank	No
MOL002380	cis-Anethol	Alpha-2C adrenergic receptor	DrugBank	No
MOL002380	cis-Anethol	Alpha-1A adrenergic receptor	DrugBank	No
MOL002380	cis-Anethol	Muscarinic acetylcholine receptor M2	DrugBank	No
MOL002380	cis-Anethol	Alpha-1B adrenergic receptor	DrugBank	No
MOL002380	cis-Anethol	Sodium-dependent dopamine transporter	DrugBank	No
MOL002380	cis-Anethol	Beta-2 adrenergic receptor	DrugBank	No
MOL002380	cis-Anethol	Amine oxidase [flavin-containing] B	DrugBank	No
MOL002380	cis-Anethol	Amine oxidase [flavin-containing] A	DrugBank	No
MOL002380	cis-Anethol	Lysozyme	DrugBank	No
MOL002380	cis-Anethol	Trypsin-3	DrugBank	No
MOL002380	cis-Anethol	Sodium-dependent noradrenaline transporter	DrugBank	No
MOL002381	Tinnevellin glucoside	Prostaglandin G/H synthase 2	DrugBank	No
MOL002381	Tinnevellin glucoside	DNA topoisomerase II	DrugBank	No
MOL002381	Tinnevellin glucoside	Heat shock protein HSP 90	DrugBank	No
MOL002382	1-(1,6,8-trihydroxy-3-methyl-2-naphthyl)ethanone	Prostaglandin G/H synthase 1	DrugBank	No
MOL002382	1-(1,6,8-trihydroxy-3-methyl-2-naphthyl)ethanone	Sodium channel protein type 5 subunit alpha	DrugBank	No
MOL002382	1-(1,6,8-trihydroxy-3-methyl-2-naphthyl)ethanone	Prostaglandin G/H synthase 2	DrugBank	No
MOL002382	1-(1,6,8-trihydroxy-3-methyl-2-naphthyl)ethanone	Beta-2 adrenergic receptor	DrugBank	No
MOL002382	1-(1,6,8-trihydroxy-3-methyl-2-naphthyl)ethanone	Heat shock protein HSP 90	DrugBank	No
MOL002382	1-(1,6,8-trihydroxy-3-methyl-2-naphthyl)ethanone	mRNA of PKA Catalytic Subunit C-alpha	DrugBank	No
MOL002382	1-(1,6,8-trihydroxy-3-methyl-2-naphthyl)ethanone	cAMP-dependent protein kinase inhibitor alpha	DrugBank	No
MOL000254	eugenol	Prostaglandin G/H synthase 1	DrugBank	No
MOL000254	eugenol	Dopamine D1 receptor	DrugBank	No
MOL000254	eugenol	Muscarinic acetylcholine receptor M3	DrugBank	No
MOL000254	eugenol	Muscarinic acetylcholine receptor M1	DrugBank	No
MOL000254	eugenol	Beta-1 adrenergic receptor	DrugBank	No
MOL000254	eugenol	Prostaglandin G/H synthase 2	DrugBank	validated
MOL000254	eugenol	Nitric-oxide synthase, endothelial	DrugBank	No
MOL000254	eugenol	Alpha-2A adrenergic receptor	DrugBank	No
MOL000254	eugenol	Alpha-2C adrenergic receptor	DrugBank	No
MOL000254	eugenol	Sodium-dependent noradrenaline transporter	DrugBank	No
MOL000254	eugenol	Alpha-1A adrenergic receptor	DrugBank	No
MOL000254	eugenol	Muscarinic acetylcholine receptor M2	DrugBank	No
MOL000254	eugenol	Alpha-1B adrenergic receptor	DrugBank	No
MOL000254	eugenol	Sodium-dependent dopamine transporter	DrugBank	No
MOL000254	eugenol	Beta-2 adrenergic receptor	DrugBank	No
MOL000254	eugenol	Beta-lactamase	DrugBank	No
MOL000254	eugenol	Amine oxidase [flavin-containing] B	DrugBank	validated
MOL000254	eugenol	Amine oxidase [flavin-containing] A	DrugBank	validated
MOL000254	eugenol	Lysozyme	DrugBank	No
MOL000254	eugenol	Chymotrypsinogen B	DrugBank	No
MOL000254	eugenol	Alpha-1D adrenergic receptor	DrugBank	No
MOL000254	eugenol	Leukotriene A-4 hydrolase	DrugBank	No
MOL000254	eugenol	Alpha-2B adrenergic receptor	DrugBank	No
MOL000254	eugenol	Urokinase-type plasminogen activator	DrugBank	No
MOL000254	eugenol	Thermolysin	DrugBank	No
MOL000254	eugenol	Sodium channel protein type 5 subunit alpha	DrugBank	No
MOL000254	eugenol	Transcription factor p65	N/A	validated
MOL000254	eugenol	Cytochrome P450 1A1	N/A	validated
MOL000254	eugenol	Cytochrome P450 1B1	N/A	validated
MOL000254	eugenol	Arachidonate 5-lipoxygenase	DrugBank	validated
MOL000254	eugenol	Aryl hydrocarbon receptor	DrugBank	validated
MOL000254	eugenol	Canalicular multispecific organic anion transporter 1	N/A	validated
MOL000254	eugenol	T-lymphocyte activation antigen CD86	DrugBank	validated
MOL000254	eugenol	Serine/threonine-protein phosphatase 2B catalytic subunit alpha isoform	DrugBank	validated
MOL000254	eugenol	Pepsin A	DrugBank	validated
MOL000254	eugenol	Mucin-1	N/A	validated
MOL000254	eugenol	Quinone oxidoreductase	DrugBank	validated
MOL000254	eugenol	Calcium-transporting ATPase type 2C member 1	DrugBank	validated
MOL000254	eugenol	Short transient receptor potential channel 3	N/A	validated
MOL000254	eugenol	Transient receptor potential cation channel subfamily V member 3	DrugBank	validated
MOL000254	eugenol	Ecto-NOX disulfide-thiol exchanger 2	N/A	validated
MOL000359	sitosterol	Progesterone receptor	DrugBank	No
MOL000359	sitosterol	Nuclear receptor coactivator 2	DrugBank	No
MOL000359	sitosterol	Mineralocorticoid receptor	DrugBank	No
MOL000422	kaempferol	Nitric oxide synthase, inducible	DrugBank	validated
MOL000422	kaempferol	Prostaglandin G/H synthase 1	DrugBank	No
MOL000422	kaempferol	Androgen receptor	DrugBank	No
MOL000422	kaempferol	Peroxisome proliferator activated receptor gamma	DrugBank	No
MOL000422	kaempferol	Prostaglandin G/H synthase 2	DrugBank	validated
MOL000422	kaempferol	Heat shock protein HSP 90	DrugBank	No
MOL000422	kaempferol	Phosphatidylinositol-4,5-bisphosphate 3-kinase catalytic subunit, gamma isoform	DrugBank	No
MOL000422	kaempferol	mRNA of PKA Catalytic Subunit C-alpha	DrugBank	No
MOL000422	kaempferol	Nuclear receptor coactivator 2	DrugBank	No
MOL000422	kaempferol	Dipeptidyl peptidase IV	DrugBank	No
MOL000422	kaempferol	Trypsin-1	DrugBank	No
MOL000422	kaempferol	Progesterone receptor	DrugBank	No
MOL000422	kaempferol	Thrombin	DrugBank	No
MOL000422	kaempferol	Muscarinic acetylcholine receptor M1	DrugBank	No
MOL000422	kaempferol	Nitric-oxide synthase, endothelial	DrugBank	No
MOL000422	kaempferol	Gamma-aminobutyric-acid receptor alpha-2 subunit	DrugBank	No
MOL000422	kaempferol	Acetylcholinesterase	DrugBank	No
MOL000422	kaempferol	Sodium-dependent noradrenaline transporter	DrugBank	No
MOL000422	kaempferol	Muscarinic acetylcholine receptor M2	DrugBank	No
MOL000422	kaempferol	Alpha-1B adrenergic receptor	DrugBank	No
MOL000422	kaempferol	Gamma-aminobutyric acid receptor subunit alpha-1	DrugBank	No
MOL000422	kaempferol	DNA topoisomerase II	DrugBank	No
MOL000422	kaempferol	Coagulation factor VII	DrugBank	No
MOL000422	kaempferol	Calmodulin	DrugBank	No
MOL000422	kaempferol	Transcription factor p65	N/A	validated
MOL000422	kaempferol	Inhibitor of nuclear factor kappa-B kinase subunit beta	N/A	validated
MOL000422	kaempferol	RAC-alpha serine/threonine-protein kinase	N/A	validated
MOL000422	kaempferol	Apoptosis regulator Bcl-2	DrugBank	validated
MOL000422	kaempferol	Apoptosis regulator BAX	N/A	validated
MOL000422	kaempferol	Tumor necrosis factor	DrugBank	validated
MOL000422	kaempferol	Transcription factor AP-1	DrugBank	validated
MOL000422	kaempferol	Activator of 90 kDa heat shock protein ATPase homolog 1	N/A	validated
MOL000422	kaempferol	Caspase-3	N/A	validated
MOL000422	kaempferol	Mitogen-activated protein kinase 8	DrugBank	validated
MOL000422	kaempferol	Xanthine dehydrogenase/oxidase	DrugBank	validated
MOL000422	kaempferol	Interstitial collagenase	DrugBank	validated
MOL000422	kaempferol	Signal transducer and activator of transcription 1-alpha/beta	N/A	validated
MOL000422	kaempferol	Cell division control protein 2 homolog	DrugBank	validated
MOL000422	kaempferol	Peroxisome proliferator-activated receptor gamma	N/A	validated
MOL000422	kaempferol	Heme oxygenase 1	DrugBank	validated
MOL000422	kaempferol	Cytochrome P450 3A4	DrugBank	validated
MOL000422	kaempferol	Cytochrome P450 1A2	DrugBank	validated
MOL000422	kaempferol	Cytochrome P450 1A1	N/A	validated
MOL000422	kaempferol	Intercellular adhesion molecule 1	N/A	validated
MOL000422	kaempferol	E-selectin	DrugBank	validated
MOL000422	kaempferol	Vascular cell adhesion protein 1	DrugBank	validated
MOL000422	kaempferol	Nuclear receptor subfamily 1 group I member 2	N/A	validated
MOL000422	kaempferol	Cytochrome P450 1B1	N/A	validated
MOL000422	kaempferol	Arachidonate 5-lipoxygenase	DrugBank	validated
MOL000422	kaempferol	Hyaluronan synthase 2	N/A	validated
MOL000422	kaempferol	Glutathione S-transferase P	DrugBank	validated
MOL000422	kaempferol	Aryl hydrocarbon receptor	DrugBank	validated
MOL000422	kaempferol	26S proteasome non-ATPase regulatory subunit 3	N/A	validated
MOL000422	kaempferol	Solute carrier family 2, facilitated glucose transporter member 4	N/A	validated
MOL000422	kaempferol	Nuclear receptor subfamily 1 group I member 3	N/A	validated
MOL000422	kaempferol	Insulin receptor	DrugBank	validated
MOL000422	kaempferol	Type I iodothyronine deiodinase	N/A	validated
MOL000422	kaempferol	Serine/threonine-protein phosphatase 2B catalytic subunit alpha isoform	DrugBank	validated
MOL000422	kaempferol	Peroxidase C1A	N/A	validated
MOL000422	kaempferol	Glutathione S-transferase Mu 1	DrugBank	validated
MOL000422	kaempferol	Glutathione S-transferase Mu 2	DrugBank	validated
MOL000422	kaempferol	Aldo-keto reductase family 1 member C3	DrugBank	validated
MOL000422	kaempferol	Antileukoproteinase	N/A	validated
MOL000432	linolenic acid	Prostaglandin G/H synthase 1	DrugBank	No
MOL000432	linolenic acid	Prostaglandin G/H synthase 2	DrugBank	No
MOL000432	linolenic acid	Retinoic acid receptor RXR-alpha	DrugBank	No
MOL000432	linolenic acid	Nuclear receptor coactivator 2	DrugBank	No
MOL000432	linolenic acid	Retinoic acid receptor RXR-gamma	DrugBank	No
MOL000432	linolenic acid	Transient receptor potential cation channel subfamily V member 1	DrugBank	No
MOL000432	linolenic acid	Transcription factor p65	N/A	validated
MOL000432	linolenic acid	Proliferating cell nuclear antigen	N/A	validated
MOL000432	linolenic acid	Serum albumin	N/A	validated
MOL000432	linolenic acid	Myc proto-oncogene protein	N/A	validated
MOL000432	linolenic acid	Calmodulin	DrugBank	validated
MOL000432	linolenic acid	Hepatocyte nuclear factor 4-alpha	DrugBank	validated
MOL000432	linolenic acid	Mitochondrial uncoupling protein 2	N/A	validated
MOL000432	linolenic acid	Hepatocyte nuclear factor 1-alpha	N/A	validated
MOL000432	linolenic acid	Actin, cytoplasmic 1	N/A	validated
MOL000432	linolenic acid	Tripartite motif-containing protein 26	N/A	validated
MOL000449	Stigmasterol	Progesterone receptor	DrugBank	No
MOL000449	Stigmasterol	Mineralocorticoid receptor	DrugBank	No
MOL000449	Stigmasterol	Nuclear receptor coactivator 2	DrugBank	No
MOL000449	Stigmasterol	Alcohol dehydrogenase 1C	DrugBank	No
MOL000449	Stigmasterol	Ig gamma-1 chain C region	DrugBank	No
MOL000449	Stigmasterol	Retinoic acid receptor RXR-alpha	DrugBank	No
MOL000449	Stigmasterol	Nuclear receptor coactivator 1	DrugBank	No
MOL000449	Stigmasterol	Prostaglandin G/H synthase 1	DrugBank	No
MOL000449	Stigmasterol	Prostaglandin G/H synthase 2	DrugBank	No
MOL000449	Stigmasterol	Alpha-2A adrenergic receptor	DrugBank	No
MOL000449	Stigmasterol	Sodium-dependent noradrenaline transporter	DrugBank	No
MOL000449	Stigmasterol	Sodium-dependent dopamine transporter	DrugBank	No
MOL000449	Stigmasterol	Beta-2 adrenergic receptor	DrugBank	No
MOL000449	Stigmasterol	Aldose reductase	DrugBank	No
MOL000449	Stigmasterol	Urokinase-type plasminogen activator	DrugBank	No
MOL000449	Stigmasterol	Leukotriene A-4 hydrolase	DrugBank	No
MOL000449	Stigmasterol	Amine oxidase [flavin-containing] B	DrugBank	No
MOL000449	Stigmasterol	Amine oxidase [flavin-containing] A	DrugBank	No
MOL000449	Stigmasterol	mRNA of PKA Catalytic Subunit C-alpha	DrugBank	No
MOL000449	Stigmasterol	Chymotrypsinogen B	DrugBank	No
MOL000449	Stigmasterol	Muscarinic acetylcholine receptor M3	DrugBank	No
MOL000449	Stigmasterol	Muscarinic acetylcholine receptor M1	DrugBank	No
MOL000449	Stigmasterol	Beta-1 adrenergic receptor	DrugBank	No
MOL000449	Stigmasterol	Sodium channel protein type 5 subunit alpha	DrugBank	No
MOL000449	Stigmasterol	5-hydroxytryptamine 2A receptor	DrugBank	No
MOL000449	Stigmasterol	Alpha-1A adrenergic receptor	DrugBank	No
MOL000449	Stigmasterol	Gamma-aminobutyric-acid receptor alpha-3 subunit	DrugBank	No
MOL000449	Stigmasterol	Muscarinic acetylcholine receptor M2	DrugBank	No
MOL000449	Stigmasterol	Alpha-1B adrenergic receptor	DrugBank	No
MOL000449	Stigmasterol	Gamma-aminobutyric acid receptor subunit alpha-1	DrugBank	No
MOL000449	Stigmasterol	Neuronal acetylcholine receptor protein, alpha-7 chain	DrugBank	No
MOL000472	emodin	Prostaglandin G/H synthase 1	DrugBank	No
MOL000472	emodin	Prostaglandin G/H synthase 2	DrugBank	No
MOL000472	emodin	Coagulation factor VII	DrugBank	No
MOL000472	emodin	Heat shock protein HSP 90	DrugBank	No
MOL000472	emodin	Phosphatidylinositol-4,5-bisphosphate 3-kinase catalytic subunit, gamma isoform	DrugBank	No
MOL000472	emodin	mRNA of PKA Catalytic Subunit C-alpha	DrugBank	No
MOL000472	emodin	Ig gamma-1 chain C region	DrugBank	No
MOL000472	emodin	Coagulation factor Xa	DrugBank	No
MOL000472	emodin	Vascular endothelial growth factor receptor 2	DrugBank	validated
MOL000472	emodin	DNA topoisomerase II	DrugBank	No
MOL000472	emodin	Nuclear receptor coactivator 2	DrugBank	No
MOL000472	emodin	Nuclear receptor coactivator 1	DrugBank	No
MOL000472	emodin	Calmodulin	DrugBank	No
MOL000472	emodin	Cyclin-dependent kinase inhibitor 1	N/A	validated
MOL000472	emodin	Vascular endothelial growth factor receptor 1	DrugBank	validated
MOL000472	emodin	Matrix metalloproteinase-9	N/A	validated
MOL000472	emodin	Pro-epidermal growth factor	DrugBank	validated
MOL000472	emodin	Tumor necrosis factor	DrugBank	validated
MOL000472	emodin	Caspase-3	N/A	validated
MOL000472	emodin	Cellular tumor antigen p53	DrugBank	validated
MOL000472	emodin	Protein kinase C epsilon type	N/A	validated
MOL000472	emodin	Interstitial collagenase	DrugBank	validated
MOL000472	emodin	Peroxisome proliferator-activated receptor gamma	N/A	validated
MOL000472	emodin	Myc proto-oncogene protein	N/A	validated
MOL000472	emodin	Cytochrome P450 1A1	N/A	validated
MOL000472	emodin	Interleukin-1 beta	DrugBank	validated
MOL000472	emodin	Protein kinase C delta type	N/A	validated
MOL000472	emodin	Granulocyte-macrophage colony-stimulating factor	N/A	validated
MOL000472	emodin	Transforming growth factor beta-1	N/A	validated
MOL000472	emodin	Actin, aortic smooth muscle	N/A	validated
MOL000472	emodin	Amine oxidase [flavin-containing] B	DrugBank	validated
MOL000472	emodin	Tyrosine-protein kinase BTK	DrugBank	validated
MOL000472	emodin	Solute carrier family 2, facilitated glucose transporter member 4	N/A	validated
MOL000472	emodin	Vascular endothelial growth factor receptor 3	DrugBank	validated
MOL000472	emodin	Solute carrier family 2, facilitated glucose transporter member 1	N/A	validated
MOL000476	Physcion	Prostaglandin G/H synthase 1	DrugBank	No
MOL000476	Physcion	Sodium channel protein type 5 subunit alpha	DrugBank	No
MOL000476	Physcion	Prostaglandin G/H synthase 2	DrugBank	No
MOL000476	Physcion	Nitric-oxide synthase, endothelial	DrugBank	No
MOL000476	Physcion	Coagulation factor VII	DrugBank	No
MOL000476	Physcion	DNA topoisomerase II	DrugBank	No
MOL000476	Physcion	Heat shock protein HSP 90	DrugBank	No
MOL000476	Physcion	Phosphatidylinositol-4,5-bisphosphate 3-kinase catalytic subunit, gamma isoform	DrugBank	No
MOL000476	Physcion	Beta-lactamase	DrugBank	No
MOL000476	Physcion	Ig gamma-1 chain C region	DrugBank	No
MOL000476	Physcion	Nuclear receptor coactivator 2	DrugBank	No
MOL000476	Physcion	Nuclear receptor coactivator 1	DrugBank	No
MOL000476	Physcion	cAMP-dependent protein kinase inhibitor alpha	DrugBank	No
MOL000476	Physcion	Calmodulin	DrugBank	No
MOL000476	Physcion	mRNA of PKA Catalytic Subunit C-alpha	DrugBank	No
MOL000476	Physcion	Coagulation factor Xa	DrugBank	No
MOL000476	Physcion	Retinoic acid receptor RXR-alpha	DrugBank	No
MOL000715	l-Menthone	Gamma-aminobutyric-acid receptor alpha-2 subunit	DrugBank	No
MOL000715	l-Menthone	Gamma-aminobutyric-acid receptor alpha-5 subunit	DrugBank	No
MOL000715	l-Menthone	Muscarinic acetylcholine receptor M2	DrugBank	No
MOL000715	l-Menthone	Gamma-aminobutyric acid receptor subunit alpha-1	DrugBank	No
MOL000715	l-Menthone	Cytochrome P450-cam	DrugBank	No
MOL000715	l-Menthone	Ig gamma-1 chain C region	DrugBank	No
MOL000715	l-Menthone	Cholinesterase	DrugBank	No
MOL000715	l-Menthone	Muscarinic acetylcholine receptor M3	DrugBank	No
MOL000715	l-Menthone	Muscarinic acetylcholine receptor M1	DrugBank	No
MOL000715	l-Menthone	Gamma-aminobutyric-acid receptor alpha-3 subunit	DrugBank	No
MOL000715	l-Menthone	Alpha-1B adrenergic receptor	DrugBank	No
MOL000715	l-Menthone	Neuronal acetylcholine receptor subunit alpha-2	DrugBank	No
MOL000722	beta-Cyclocitral	Cytochrome P450-cam	DrugBank	No
MOL000771	p-coumaric acid	Prostaglandin G/H synthase 1	DrugBank	No
MOL000771	p-coumaric acid	Prostaglandin G/H synthase 2	DrugBank	No
MOL000771	p-coumaric acid	Amine oxidase [flavin-containing] B	DrugBank	No
MOL000771	p-coumaric acid	Amine oxidase [flavin-containing] A	DrugBank	No
MOL000771	p-coumaric acid	Lysozyme	DrugBank	No
MOL000771	p-coumaric acid	Chymotrypsinogen B	DrugBank	No
MOL000771	p-coumaric acid	Group IIE secretory phospholipase A2	DrugBank	No
MOL000771	p-coumaric acid	Thermolysin	DrugBank	No
MOL000771	p-coumaric acid	Bacillolysin	DrugBank	No
MOL000771	p-coumaric acid	Nitric oxide synthase, endothelial	N/A	validated
MOL000771	p-coumaric acid	Tyrosinase	N/A	validated
MOL000771	p-coumaric acid	Polyphenol oxidase I, chloroplastic	N/A	validated
MOL000771	p-coumaric acid	C-C motif chemokine 16	N/A	validated
MOL000911	Terpilene	Prostaglandin G/H synthase 2	DrugBank	No
MOL000911	Terpilene	Acetylcholinesterase	DrugBank	No
MOL000911	Terpilene	Gamma-aminobutyric acid receptor subunit alpha-1	DrugBank	No
MOL000911	Terpilene	Dipeptidyl peptidase IV	DrugBank	No
MOL000911	Terpilene	Cytochrome P450-cam	DrugBank	No
MOL000911	Terpilene	Prostaglandin G/H synthase 1	DrugBank	No
MOL000911	Terpilene	Thrombin	DrugBank	No
MOL000911	Terpilene	Muscarinic acetylcholine receptor M1	DrugBank	No
MOL000911	Terpilene	Beta-1 adrenergic receptor	DrugBank	No
MOL000911	Terpilene	Alpha-2A adrenergic receptor	DrugBank	No
MOL000911	Terpilene	Alpha-2C adrenergic receptor	DrugBank	No
MOL000911	Terpilene	Sodium-dependent noradrenaline transporter	DrugBank	No
MOL000911	Terpilene	Alpha-1A adrenergic receptor	DrugBank	No
MOL000911	Terpilene	Muscarinic acetylcholine receptor M2	DrugBank	No
MOL000911	Terpilene	Sodium-dependent dopamine transporter	DrugBank	No
MOL000911	Terpilene	Beta-2 adrenergic receptor	DrugBank	No
MOL000911	Terpilene	Leukotriene A-4 hydrolase	DrugBank	No
MOL000911	Terpilene	Amine oxidase [flavin-containing] B	DrugBank	No
MOL000911	Terpilene	Amine oxidase [flavin-containing] A	DrugBank	No
MOL000911	Terpilene	Chymotrypsinogen B	DrugBank	No
MOL000911	Terpilene	Androgen receptor	DrugBank	No
MOL000911	Terpilene	Glucocorticoid receptor	DrugBank	No
MOL000911	Terpilene	Retinoic acid receptor RXR-alpha	DrugBank	No
MOL000911	Terpilene	Nuclear receptor coactivator 2	DrugBank	No
MOL000911	Terpilene	Alcohol dehydrogenase 1C	DrugBank	No
