# Supplementary material for: Role of tryptophan-metabolizing microbiota in mice diarrhea caused by Folium sennae extracts
Source: BMC Microbiol. 2020 Jun 29;20:185. doi: 10.1186/s12866-020-01864-x (PMC7325056; doi:10.1186/s12866-020-01864-x)
Supplement: Supplementary file 2 — Additional file 2 Supplementary Table 2. Disease score of diarrhea-related target genes in Folium sennae. [file 12866_2020_1864_MOESM2_ESM.xlsx]

## Sheet: Sheet1
Supplementary table 2. Disease score of diarrhea-related target genes in Folium sennae.
ID	Abbreviation	Potential Ttarget	Disease Score
436	TOP2A	DNA Topoisomerase II Alpha	6.37
601	PTGS1	Prostaglandin-Endoperoxide Synthase 1	5.15
211	PTGS2	Prostaglandin-Endoperoxide Synthase 2	9.36
3142	PIK3CG	Phosphatidylinositol-4,5-Bisphosphate 3-Kinase Catalytic Subunit Gamma	0.61
560	JUN	Jun Proto-Oncogene, AP-1 Transcription Factor Subunit	5.47
284	NR3C2	Nuclear Receptor Subfamily 3 Group C Member 2	7.92
94	NOS2	Nitric Oxide Synthase 2	13.93
475	PPARG	Peroxisome Proliferator Activated Receptor Gamma	6.2
574	DPP4	Dipeptidyl Peptidase 4	5.29
1061	PRSS1	Serine Protease 1	3.19
1030	NOS3	Nitric Oxide Synthase 3	3.19
326	ACHE	Acetylcholinesterase (Cartwright Blood Group)	7.43
1015	SLC6A2	Solute Carrier Family 6 Member 2	3.37
1561	CHRM2	Cholinergic Receptor Muscarinic 2	2.25
1583	F7	Coagulation Factor VII	2.25
1259	RELA	RELA Proto-Oncogene, NF-KB Subunit	2.76
65	AKT1	AKT Serine/Threonine Kinase 1	15.74
198	BAX	BCL2 Associated X, Apoptosis Regulator	9.56
8	TNF	Tumor Necrosis Factor	42.95
322	CASP3	Caspase 3	7.5
642	MAPK8	Mitogen-Activated Protein Kinase 8	4.77
3336	XDH	Xanthine Dehydrogenase	0.19
619	MMP1	Matrix Metallopeptidase 1	4.93
128	STAT1	Signal Transducer And Activator Of Transcription 1	12.06
1234	CDK1	Cyclin Dependent Kinase 1	2.94
906	HMOX1	Heme Oxygenase 1	3.56
60	CYP3A4	Cytochrome P450 Family 3 Subfamily A Member 4	16.07
996	CYP1A2	Cytochrome P450 Family 1 Subfamily A Member 2	3.44
829	CYP1A1	Cytochrome P450 Family 1 Subfamily A Member 1	3.98
159	ICAM1	Intercellular Adhesion Molecule 1	10.68
630	SELE	Selectin E	4.78
1485	VCAM1	Vascular Cell Adhesion Molecule 1	2.52
886	NR1I2	Nuclear Receptor Subfamily 1 Group I Member 2	3.83
2010	ALOX5	Arachidonate 5-Lipoxygenase	2.2
665	GSTP1	Glutathione S-Transferase Pi 1	4.54
3317	AHR	Aryl Hydrocarbon Receptor	0.19
3048	NR1I3	Nuclear Receptor Subfamily 1 Group I Member 3	1.43
3181	GSTM2	Glutathione S-Transferase Mu 2	0.61
3421	SLPI	Secretory Leukocyte Peptidase Inhibitor	0.19
1740	ADH1C	Alcohol Dehydrogenase 1C (Class I), Gamma Polypeptide	2.25
2131	RXRA	Retinoid X Receptor Alpha	1.59
2023	ADRA2A	Adrenoceptor Alpha 2A	2.05
2126	SLC6A3	Solute Carrier Family 6 Member 3	1.59
655	PLAU	Plasminogen Activator, Urokinase	4.65
1510	MAOB	Monoamine Oxidase B	2.44
1036	MAOA	Monoamine Oxidase A	3.19
3282	CHRM3	Cholinergic Receptor Muscarinic 3	0.26
1551	ADRB1	Adrenoceptor Beta 1	2.25
3129	SCN5A	Sodium Voltage-Gated Channel Alpha Subunit 5	0.69
2040	HTR2A	5-Hydroxytryptamine Receptor 2A	1.92
138	IKBKB	Inhibitor Of Nuclear Factor Kappa B Kinase Subunit Beta	11.65
